# Supplementary material for: Plagiarism detection across languages: a comprehensive study of Arabic and English-to-Arabic long documents
Source: PeerJ Comput Sci. 2025 Aug 25;11:e3128. doi: 10.7717/peerj-cs.3128 (PMC12453725; doi:10.7717/peerj-cs.3128)
Supplement: Supplemental Information 1 [file peerj-cs-11-3128-s001.md]

# Plagiarism Detection Across Languages: A Comprehensive Study of Arabic and English-to-Arabic Long Documents

## Overview

Plagiarism detection in Arabic texts remains a significant challenge due to the complex morphological structure, rich linguistic diversity, and scarcity of high-quality labeled datasets. This study proposes a robust framework for Arabic plagiarism detection by integrating Siamese Neural Networks (SNN) with state-of the-art transformer architectures, specifically AraT5 and Longformer. The system employs a hybrid workflow, combining transformer-based encoders and a classification objective to implicitly learn textual similarity.

## Requirements

These experiments were conducted on a system equipped with an AMD Ryzen 9 5900X processor, 128GB of RAM, and an NVIDIA RTX 3090 GPU. The experiments were implemented using Python version 3.11.0. 
To maintain a consistent environment for all experiments, the same hardware and software configurations were used throughout the study.

After cloning the repository install the libraries with used version using the following:
```bash
pip install -r requirements.txt
```

## Dataset
Link: https://araplagdet.misc-lab.org/

Format: The Dataset format is in three folders plagiarism annotation, source-documents, and suspicious documents and the annotations are stored in XML files. 

Extraction Process:

Convert it into CSV by running the following python code: 
```bash
python script.py --suspicious_folder "path/to/suspicious" --source_folder "path/to/source" --xml_base_folder "path/to/xml"
```
from this python file [DataToCsv.py](DataToCsv.py) which saves the data to a CSV file called ```plagiarism_detection_output_with_features.csv```, the previous python file extracts all features included. we only ended up using only ```source_content```, ```suspicious_content```, and ```Plagiarism type``` after pre-processing, and some manual feature engineering

Arguments:

```--suspicious_folder```: Path to the folder containing suspicious documents.

```--source_folder```: Path to the folder containing source documents.

```--xml_base_folder```: Path to the folder containing XML annotation files.

## Translation
In our benchmark tests, Argos Translate outperformed other translation models in syntax and semantics when benchmarked the following metrics: BLEU, chrF, BERTScore F1, and METEOR.

Argos Translate can be setup by following this Github repository: https://github.com/argosopentech/argos-translate

To run the Translation script in the [translation.py](translation.py)
```bash
python translate_script.py <input_csv> <column_name> --src_lang <source_language> --dest_lang <target_language> --output <output_csv>
```
Explanation of Arguments:
input.csv → Your CSV file with text to translate.
column_name → The column in input.csv to be translated.
--src_lang → (Optional) Source language (default: en).
--dest_lang → (Optional) Destination language (default: ar).
--output → (Optional) Output file name (default: translated_output.csv).

## Plagiarism detection models
We trained siamaese neural network, by replacing its layers once with Longformer, and AraT5, We also used weighted class entropy and dice loss due to class imbalance.

Notebook 1: [Siamese_Longformer.ipynb](Siamese_Longformer.ipynb). This notebook contains Siamese longformer implementation with Dice loss, while weighted class entropy is commented in the last few lines

Notebook 2: [Siamese_Arat5.ipynb](Siamese_Arat5.ipynb). This notebook contains Siamese AraT5 implementation with Dice loss, while weighted class entropy is commented in the last few lines

To run the code with weighted class entropy loss function, just replace this line of code: 
```
criterion = DiceLoss(class_weights=class_weights)
```

with this line of code in either notebooks: 
```
criterion = nn.CrossEntropyLoss(weight=class_weights)
```
